# Supplementary material for: AI-Based Ultrasound Nomogram for Differentiating Invasive from Non-Invasive Breast Cancer Masses
Source: Cancers (Basel). 2025 Jul 29;17(15):2497. doi: 10.3390/cancers17152497 (PMC12345751; doi:10.3390/cancers17152497)
Supplement: Supplementary file 1 [file cancers-17-02497-s001.zip]

Archive with 1 entries (1 files):
- cancers-3705676-supplementary.pdf
